# Supplementary material for: A critical exploration of the diets of UK disadvantaged communities to inform food systems transformation: a scoping review of qualitative literature using a social practice theory lens
Source: BMC Public Health. 2023 Oct 11;23:1970. doi: 10.1186/s12889-023-16804-3 (PMC10568843; doi:10.1186/s12889-023-16804-3)
Supplement: Supplementary file 1 — Additional file 1. Example search: Medline search 26.5.21. [file 12889_2023_16804_MOESM1_ESM.odt]

Example search: Medline search 26.5.21.
1.
(people or persons or men or women or adult).mp. [mp=title, abstract, original title, name of substance word, subject heading word, floating sub-heading word, keyword heading word, organism supplementary concept word, protocol supplementary concept word, rare disease supplementary concept word, unique identifier, synonyms]
2.
(older adults or older or elderly or aged or aging or middle aged).mp. [mp=title, abstract, original title, name of substance word, subject heading word, floating sub-heading word, keyword heading word, organism supplementary concept word, protocol supplementary concept word, rare disease supplementary concept word, unique identifier, synonyms]
3.
(adult children or adolescent or young adult).mp. [mp=title, abstract, original title, name of substance word, subject heading word, floating sub-heading word, keyword heading word, organism supplementary concept word, protocol supplementary concept word, rare disease supplementary concept word, unique identifier, synonyms]
4.
(child or minors or infant).mp. [mp=title, abstract, original title, name of substance word, subject heading word, floating sub-heading word, keyword heading word, organism supplementary concept word, protocol supplementary concept word, rare disease supplementary concept word, unique identifier, synonyms]
5.
(family or friends or single person or parent or grandparent).mp. [mp=title, abstract, original title, name of substance word, subject heading word, floating sub-heading word, keyword heading word, organism supplementary concept word, protocol supplementary concept word, rare disease supplementary concept word, unique identifier, synonyms]
6.
1 or 2 or 3 or 4 or 5
7.
(low income or low-income or poverty or poorest or poverty areas or social class or employment insecurity or precarious employment).mp. [mp=title, abstract, original title, name of substance word, subject heading word, floating sub-heading word, keyword heading word, organism supplementary concept word, protocol supplementary concept word, rare disease supplementary concept word, unique identifier, synonyms]
8.
(Factor socioeconomic or inequalities social or deprivation or marginalized or disadvantaged or underprivileged or vulnerable or vulnerable populations).mp. [mp=title, abstract, original title, name of substance word, subject heading word, floating sub-heading word, keyword heading word, organism supplementary concept word, protocol supplementary concept word, rare disease supplementary concept word, unique identifier, synonyms]
9.
(temporary housing or housing insecurity or educational disadvantage or educational level or cultural diversity).mp. [mp=title, abstract, original title, name of substance word, subject heading word, floating sub-heading word, keyword heading word, organism supplementary concept word, protocol supplementary concept word, rare disease supplementary concept word, unique identifier, synonyms]
10.
7 or 8 or 9
11.
(diet or diet, healthy or diet, western or diet, vegetarian or infant food or food or drink or beverage or sustenance or meal or snacks).mp. [mp=title, abstract, original title, name of substance word, subject heading word, floating sub-heading word, keyword heading word, organism supplementary concept word, protocol supplementary concept word, rare disease supplementary concept word, unique identifier, synonyms]
12.
(nutritious or food quality or fresh or convenience or product or packet or cook or cooking or food organic or food genetically modified).mp. [mp=title, abstract, original title, name of substance word, subject heading word, floating sub-heading word, keyword heading word, organism supplementary concept word, protocol supplementary concept word, rare disease supplementary concept word, unique identifier, synonyms]
13.
(home cook or family meal or restaurant or take away or eat out).mp. [mp=title, abstract, original title, name of substance word, subject heading word, floating sub-heading word, keyword heading word, organism supplementary concept word, protocol supplementary concept word, rare disease supplementary concept word, unique identifier, synonyms]
14.
(Diet, food and nutrition).mp. [mp=title, abstract, original title, name of substance word, subject heading word, floating sub-heading word, keyword heading word, organism supplementary concept word, protocol supplementary concept word, rare disease supplementary concept word, unique identifier, synonyms]
15.
(nutrients or nutritive value or nutritional status or micronutrients or vitamins or dietary fiber or carbohydrates or sugars or proteins or energy intake or food ingredients).mp. [mp=title, abstract, original title, name of substance word, subject heading word, floating sub-heading word, keyword heading word, organism supplementary concept word, protocol supplementary concept word, rare disease supplementary concept word, unique identifier, synonyms]
16.
(eat or dine or consume).mp. [mp=title, abstract, original title, name of substance word, subject heading word, floating sub-heading word, keyword heading word, organism supplementary concept word, protocol supplementary concept word, rare disease supplementary concept word, unique identifier, synonyms]
17.
(hunger or over nutrition or obesity).mp. [mp=title, abstract, original title, name of substance word, subject heading word, floating sub-heading word, keyword heading word, organism supplementary concept word, protocol supplementary concept word, rare disease supplementary concept word, unique identifier, synonyms]
18.
(food assistance or food deprivation or food deserts or food insecurity or food security or food supply).mp. [mp=title, abstract, original title, name of substance word, subject heading word, floating sub-heading word, keyword heading word, organism supplementary concept word, protocol supplementary concept word, rare disease supplementary concept word, unique identifier, synonyms]
19.
Food industry.mp.
20.
Food preferences.mp.
21.
(Health knowledge, attitudes, practice or attitude to health or food ways or food acquisition or food literacy or food value).mp. [mp=title, abstract, original title, name of substance word, subject heading word, floating sub-heading word, keyword heading word, organism supplementary concept word, protocol supplementary concept word, rare disease supplementary concept word, unique identifier, synonyms]
22.
11 or 12 or 13 or 14 or 15 or 16 or 17 or 18 or 19 or 20 or 21
23.
(UK or United Kingdom or Britain or England or Ireland or Northern Ireland or Scotland or Wales).mp. [mp=title, abstract, original title, name of substance word, subject heading word, floating sub-heading word, keyword heading word, organism supplementary concept word, protocol supplementary concept word, rare disease supplementary concept word, unique identifier, synonyms]
24.
6 and 10 and 22 and 23
25.
limit 24 to (english language and humans and yr="2010 - 2022")
